# Supplementary material for: Machine learning of metabolite–protein interactions from model-derived metabolic phenotypes
Source: NAR Genom Bioinform. 2024 Sep 3;6(3):lqae114. doi: 10.1093/nargab/lqae114 (PMC11369697; doi:10.1093/nargab/lqae114)
Supplement: lqae114_Supplemental_Files [file lqae114_supplemental_files.zip › SupplementaryTables.xlsx]

## Sheet: Table S1
Table S1. Evaluation metrics with 5-fold cross validation of MPI interaction prediction using distance matrix features for cytoplasm compartment of E. coli and S. cerevisiae on the STITCH and PMI-DB databases.
Labeling strategy	Dataset	Classifier	Precision	Recall (sensitivity)	Specificity	f1-score	f1(macro)	f1(weighted)	accuracy	AUC	AUPR	Postives/Negatives
Potential negative labeling	Chen	RF	0.16	0.79	0.78	0.26	0.55	0.8	0.74	0.83	0.28	0.06
	S. cerevisiae	SVM	0.22	0.5	0.34	0.27	0.56	0.81	0.78	0.75	0.25	0.08
		MLP	0.15	0.68	0.75	0.25	0.55	0.81	0.75	0.77	0.18	0.07
	Davidi	RF	0.670982	0.864005	0.967693	0.755252	0.866244	0.960732	0.95836	0.935617	0.860035	0.0735647
	E. coli	SVM	0.586243	0.851257	0.953806	0.693858	0.831491	0.948625	0.943925	0.923272	0.821988	0.0818302
		MLP	0.579183	0.834494	0.953019	0.658331	0.806566	0.932864	0.92115	0.916121	0.692964	0.0796926
	Heckmann	RF	0.730035	0.879119	0.972089	0.797558	0.887058	0.959727	0.957989	0.9503	0.891909	0.106383
	E. coli	SVM	0.908834	0.846458	0.990901	0.876293	0.931984	0.977216	0.977589	0.933247	0.884463	0.100091
		MLP	0.888343	0.848926	0.992318	0.868035	0.927334	0.975507	0.975728	0.926326	0.853547	0.0926344
Random STITCH labeling	Chen	RF	0.26	0.74	0.674877	0.38	0.59	0.75	0.7	0.79	0.41	0.128079
	S. cerevisiae	SVM	0.61	0.48	1	0.45	0.65	0.8	0.8	0.76	0.48	0.0961538
		MLP	0.25	0.68	0.65	0.35	0.56	0.72	0.67	0.72	0.27	0.145
	Davidi	RF	0.14	0.73	0.738655	0.24	0.54	0.81	0.73	0.8	0.28	0.0540715
	E. coli	SVM	0.11	0.38	0.773882	0.17	0.52	0.84	0.8	0.68	0.11	0.0533934
		MLP	0.12	0.64	0.806781	0.2	0.5	0.77	0.69	0.73	0.19	0.0626217
	Heckmann	RF	0.07	0.63	0.670637	0.16	0.44	0.78	0.69	0.74	0.16	0.0480514
	E. coli	SVM	0.07	0.32	0.846389	0.15	0.51	0.86	0.81	0.61	0.08	0.0477356
		MLP	0.06	0.62	0.434051	0.11	0.41	0.69	0.56	0.63	0.08	0.0479445
Tanimoto labeling	Chen	RF	0.21	0.84	0.715942	0.33	0.58	0.79	0.73	0.83	0.28	0.0753623
	S. cerevisiae	SVM	0.25	0.67	0.87574	0.3	0.52	0.7	0.66	0.77	0.28	0.0946746
		MLP	0.2	0.73	0.736842	0.3	0.57	0.8	0.74	0.78	0.22	0.0847953
	Davidi	RF	0.13	0.78	0.749093	0.22	0.54	0.83	0.76	0.84	0.26	0.0437207
	E. coli	SVM	0.14	0.61	0.766018	0.19	0.52	0.85	0.79	0.72	0.1	0.0435398
		MLP	0.12	0.63	0.903342	0.2	0.54	0.84	0.78	0.78	0.19	0.0469738
	Heckmann	RF	0.1	0.7	0.741992	0.17	0.51	0.83	0.75	0.79	0.2	0.0388006
	E. coli	SVM	0.07	0.39	0.825687	0.13	0.5	0.85	0.78	0.66	0.07	0.0401591
		MLP	0.05	0.59	0.611839	0.12	0.45	0.76	0.66	0.67	0.09	0.0393168
PMIDB based	Davidi	RF	0.12	0.65	0.644295	0.24	0.49	0.75	0.67	0.73	0.19	0.0402685
	E. coli	SVM	0.17	0.54	0.896552	0.22	0.46	0.68	0.66	0.72	0.26	0.0689655
		MLP	0.1	0.64	0.574394	0.17	0.46	0.72	0.62	0.66	0.14	0.0726644
	Heckmann	RF	0.1	0.71	0.687192	0.18	0.49	0.77	0.68	0.73	0.22	0.0591133
	E. coli	SVM	0.1	0.64	0.859223	0.17	0.38	0.58	0.53	0.7	0.18	0.0436893
		MLP	0.07	0.7	0.630587	0.15	0.45	0.72	0.62	0.71	0.13	0.0513447

## Sheet: Table S2
Table S2. Evaluation metrics with 5-fold cross validation of MPI interaction prediction for cytoplasm compartment in E. coli and S. cerevisiae with distance matrix features on the STITCH database using random labeling.
Dataset	Classifier	precision	Recall	f1-score	f1(macro)	f1(weighted)	accuracy	AUC(ROC)	AUC(PR)
Chen	RF	0.05	0.47	0.09	0.39	0.66	0.54	0.5	0.05
S. Cerevisiae	SVM	0.05	0.5	0.09	0.37	0.62	0.5	0.5	0.05
	MLP	0.05	0.54	0.09	0.35	0.57	0.47	0.5	0.05
Davidi	RF	0.08	0.5	0.13	0.39	0.6	0.49	0.51	0.08
E. coli	SVM	0.08	0.56	0.14	0.37	0.56	0.45	0.5	0.08
	MLP	0.08	0.5	0.13	0.38	0.59	0.5	0.51	0.08
Heckmann	RF	0.05	0.51	0.09	0.37	0.62	0.49	0.5	0.05
E. coli	SVM	0.05	0.48	0.09	0.39	0.66	0.54	0.51	0.05
	MLP	0.05	0.57	0.09	0.33	0.53	0.45	0.51	0.05

## Sheet: Table S3
Table S3. Evaluation metrics with 5-fold cross validation of MPI interaction prediction for cytoplasm compartment in E. coli and S. cerevisiae with concatenated features on the STITCH database using random labeling.
Dataset	Classifier	precision	Recall	f1-score	f1(macro)	f1(weighted)	accuracy	AUC(ROC)	AUC(PR)
Chen	RF	0.06	0.52	0.11	0.38	0.62	0.5	0.52	0.08
S. Cerevisiae	SVM	0.06	0.63	0.11	0.33	0.51	0.43	0.54	0.09
	MLP	0.07	0.54	0.12	0.41	0.67	0.56	0.53	0.08
Davidi	RF	0.03	0.49	0.06	0.37	0.65	0.52	0.5	0.03
E. coli	SVM	0.03	0.49	0.06	0.36	0.64	0.52	0.51	0.03
	MLP	0.03	0.39	0.06	0.39	0.71	0.61	0.51	0.03
Heckmann	RF	0.03	0.49	0.05	0.36	0.65	0.5	0.5	0.03
E. coli	SVM	0.03	0.48	0.05	0.36	0.65	0.51	0.49	0.03
	MLP	0.03	0.55	0.05	0.33	0.58	0.45	0.51	0.03

## Sheet: Table S4
Table S4. Evaluation metrics with 5-fold cross validation of MPI interaction prediction using distance matrix of only η values for cytoplasmic compartment of E. coli and S. cerevisiae on the STITCH and PMI-DB databases.
Labeling strategy	Dataset	Classifier	Precision	Recall (sensitivity)	Specificity	f1-score	f1(macro)	f1(weighted)	accuracy	AUC	AUPR	Postives/Negatives
Potential negative labeling	Chen	RF	0.0779064	0.558164	0.555056	0.136626	0.423995	0.676176	0.56824	0.602028	0.0948836	0.047191
	S. cerevisiae	SVM	0.084791	0.46669	0.757848	0.141696	0.460684	0.740631	0.653219	0.572413	0.117788	0.044843
		MLP	0.0394077	0.212193	0.630045	0.0639786	0.444778	0.779106	0.741202	0.539774	0.0840153	0.044843
	Davidi	RF	1	0.812404	1	0.896345	0.943982	0.983745	0.984493	0.907916	0.850171	0.0838016
	E. coli	SVM	1	0.812982	1	0.896549	0.944082	0.983734	0.984493	0.909665	0.851391	0.0936884
		MLP	0.369621	0.52642	0.807306	0.40005	0.64862	0.85616	0.833395	0.757468	0.521115	0.0875215
	Heckmann	RF	0.93226	0.693632	0.961628	0.793331	0.891468	0.978927	0.98021	0.854499	0.736825	0.0270933
	E. coli	SVM	0.96349	0.694125	1	0.805141	0.897753	0.980273	0.981642	0.855021	0.738411	0.0538365
		MLP	0.120337	0.598854	0.796182	0.190903	0.49275	0.761912	0.690165	0.728575	0.250178	0.0592995
Random STITCH labeling	Chen	RF	0.16	0.57	0.5	0.25	0.48	0.64	0.58	0.61	0.22	0.133663
	S. cerevisiae	SVM	0.18	0.57	0.459184	0.27	0.49	0.66	0.61	0.62	0.25	0.163265
		MLP	0.1	0.48	0.853659	0.17	0.44	0.61	0.57	0.54	0.16	0.861789
	Davidi	RF	0.07	0.58	0.533605	0.13	0.43	0.66	0.57	0.6	0.08	0.0547504
	E. coli	SVM	0.09	0.42	0.781853	0.13	0.49	0.79	0.72	0.61	0.07	0.0537323
		MLP	0.07	0.6	0.918354	0.12	0.33	0.57	0.48	0.57	0.08	0.0610724
	Heckmann	RF	0.06	0.58	0.587523	0.13	0.42	0.69	0.57	0.61	0.07	0.0454916
	E. coli	SVM	0.07	0.4	0.786909	0.12	0.49	0.84	0.76	0.61	0.08	0.0473083
		MLP	0.07	0.34	0.892361	0.11	0.42	0.72	0.71	0.56	0.07	0.0491217
Tanimoto labeling	Chen	RF	0.11	0.5	0.552326	0.16	0.42	0.67	0.57	0.58	0.13	0.0784884
	S. cerevisiae	SVM	0.11	0.63	0.494048	0.19	0.44	0.66	0.57	0.6	0.14	0.10119
		MLP	0.09	0.4	0.721893	0.14	0.46	0.72	0.66	0.56	0.12	0.0976331
	Davidi	RF	0.06	0.62	0.563013	0.1	0.41	0.63	0.57	0.59	0.07	0.0415084
	E. coli	SVM	0.08	0.49	0.66135	0.12	0.49	0.78	0.68	0.63	0.07	0.0448343
		MLP	0.07	0.45	0.924129	0.12	0.41	0.7	0.63	0.58	0.06	0.0481471
	Heckmann	RF	0.05	0.61	0.301638	0.1	0.41	0.71	0.59	0.62	0.06	0.0653102
	E. coli	SVM	0.06	0.46	0.750219	0.12	0.48	0.82	0.73	0.64	0.06	0.0458807
		MLP	0.07	0.13	0.889089	0.1	0.53	0.91	0.89	0.56	0.05	0.0391231
PMIDB based	Davidi	RF	0.11	0.67	0.641379	0.19	0.47	0.72	0.62	0.7	0.13	0.0689655
	E. coli	SVM	0.2	0.46	0.875862	0.25	0.58	0.87	0.83	0.74	0.21	0.0689655
		MLP	0.07	0.91	0	0.11	0.14	0.14	0.18	0.57	0.1	0.0763889
	Heckmann	RF	0.12	0.67	0.689655	0.17	0.49	0.77	0.63	0.72	0.14	0.0591133
	E. coli	SVM	0.19	0.5	0.891626	0.26	0.5	0.89	0.86	0.74	0.16	0.0591133
		MLP	0.05	0.52	0.646192	0.09	0.38	0.64	0.6	0.62	0.1	0.0565111

## Sheet: Table S5
Table S5. Evaluation metrics with 5-fold cross validation of MPI interaction prediction by concatenating η and flux sums for cytoplasmic compartment of E. coli and S. cerevisiae on the STITCH and PMI-DB databases.
Labeling strategy	Dataset	classifier	precision	Recall (sensitivity)	specificity	f1-score	f1(macro)	f1(weighted)	accuracy	AUC(ROC)	AUC(PR)	P/N
Potential negatives labeling	Chen	RF	0.159697	0.803382	0.731034	0.265089	0.54962	0.799838	0.729614	0.825463	0.251548	0.0712644
	S. cerevisiae	SVM	0.189827	0.358616	0.945205	0.235748	0.583877	0.89143	0.877253	0.792665	0.259071	0.0639269
		MLP	0.142431	0.674605	0.69457	0.232413	0.533413	0.798233	0.729185	0.786932	0.1996	0.0542986
	Davidi	RF	0.945675	0.941652	0.992475	0.943643	0.967253	0.984269	0.98428	0.977783	0.961985	0.159805
	E. coli	SVM	0.984379	0.929357	0.998217	0.955938	0.974501	0.987862	0.988019	0.965192	0.953852	0.167558
		MLP	0.961335	0.919373	0.99383	0.93975	0.9651	0.983371	0.983517	0.969549	0.949561	0.154694
	Heckmann	RF	0.407302	0.80559	0.929264	0.540607	0.750592	0.938373	0.927392	0.915834	0.786596	0.055999
	E. coli	SVM	0.701726	0.686916	0.986251	0.69239	0.837632	0.967524	0.967557	0.851955	0.713121	0.0554874
		MLP	0.180852	0.742871	0.888739	0.288867	0.585017	0.849828	0.798341	0.845312	0.51966	0.0548332
Random stitch Labeling	Chen	RF	0.26	0.77	0.900639	0.39	0.6	0.75	0.7	0.79	0.4	0.379518
	S. cerevisiae	SVM	0.33	0.36	0.87699	0.33	0.62	0.83	0.83	0.77	0.36	0.0857143
		MLP	0.21	0.7	0.542289	0.32	0.52	0.69	0.62	0.72	0.23	0.139303
	Davidi	RF	0.16	0.77	0.738667	0.26	0.56	0.83	0.74	0.83	0.38	0.0622463
	E. coli	SVM	0.11	0.37	0.820513	0.18	0.52	0.84	0.79	0.66	0.1	0.0629666
		MLP	0.09	0.64	0.656489	0.18	0.49	0.76	0.68	0.73	0.2	0.0638298
	Heckmann	RF	0.1	0.68	0.687487	0.17	0.5	0.79	0.7	0.77	0.23	0.0450661
	E. coli	SVM	0.08	0.32	0.794292	0.13	0.51	0.86	0.81	0.62	0.07	0.0470948
		MLP	0.07	0.54	0.628875	0.12	0.41	0.73	0.63	0.63	0.09	0.0408308
Tanimoto Labeling	Chen	RF	0.23	0.81	0.786145	0.35	0.6	0.81	0.76	0.85	0.33	0.11747
	S. cerevisiae	SVM	0.24	0.38	0.923529	0.28	0.6	0.87	0.86	0.78	0.3	0.0882353
		MLP	0.17	0.71	0.741279	0.27	0.55	0.78	0.71	0.79	0.24	0.0784884
	Davidi	RF	0.13	0.83	0.810005	0.25	0.59	0.84	0.79	0.87	0.33	0.0460351
	E. coli	SVM	0.1	0.52	0.75499	0.16	0.48	0.84	0.78	0.7	0.12	0.0415121
		MLP	0.11	0.66	0.68668	0.18	0.54	0.82	0.75	0.78	0.19	0.0458496
	Heckmann	RF	0.1	0.74	0.758702	0.19	0.53	0.84	0.77	0.83	0.26	0.0382205
	E. coli	SVM	0.07	0.45	0.770551	0.12	0.5	0.85	0.78	0.64	0.07	0.0404179
		MLP	0.06	0.63	0.513542	0.1	0.41	0.7	0.58	0.66	0.08	0.0424631
PMIDB	Davidi	RF	0.11	0.67	0.65614	0.19	0.48	0.74	0.65	0.72	0.2	0.0877193
	E. coli	SVM	0.16	0.53	0.823129	0.22	0.49	0.73	0.69	0.71	0.22	0.0544218
		MLP	0.1	0.72	0.624573	0.18	0.39	0.7	0.6	0.7	0.14	0.0580205
	Heckmann	RF	0.1	0.65	0.748166	0.17	0.48	0.77	0.68	0.72	0.22	0.0513447
	E. coli	SVM	0.11	0.57	0.420799	0.2	0.49	0.76	0.7	0.7	0.16	0.0643564
		MLP	0.06	0.53	0.698101	0.12	0.38	0.72	0.61	0.62	0.12	0.0669975
